# Supplementary material for: Poststroke neutrophil count is predictive of the outcomes of large-artery atherosclerotic stroke and associated with craniocervical atherosclerosis
Source: Sci Rep. 2023 Jul 17;13:11486. doi: 10.1038/s41598-023-37815-5 (PMC10352250; doi:10.1038/s41598-023-37815-5)
Supplement: Supplementary file 2 — Supplementary Information 2. [file 41598_2023_37815_MOESM2_ESM.xlsx]

## Sheet: AS与炎症数据库终
ID	thromblysis 0-no 1-yes	secondary prevention 0-no 1-yes	anticoagulation 0-no 1-yes	statins 0-no 1-yes	sex：0-female 1-male	age	hospital stady	time of omset	hypertension history 0-no 1-yes	antihypertensive agents use 0-no 1-yes	diabetes history 0-no 1-yes	Antidiabetic agents use 0-no 1-yes	aspirin use 0-no 1-yes	previous statins use 0-no 1-yes	previous stroke 0-no 1-yes	smoking 0-no 1-yes	Alcohol consumption 0-no 1-yes	BMI	systolic blood pressure	diastolic blood pressure	Triglyceride	total cholesterol	high-density lipoprotein-cholesterol	low-density lipoprotein cholesterol	Uric acid	Glycosylated hemoglobin	Homocysteine	hs-CRP	Neutrophil count	groups divided based on the tertiles of neutrophil count	Lymphocyte count	NLR	PNR	PLR	LMR	Monocyte count	infarct size（mm）	Platelet count	extracranial AS number	intracranial AS number	craniocervical AS number	groups divided based on the tertiles of craniocervical AS number	NIHSS at admission	mrs at discharge	mrs at 90-day follow-up	90-day outcome 0-good 1-poor
795619	0	1	0	1	1	81	28	24	1	0	1	0	0	0	1	1	0	23.444	182	76	2.42	4.69	1.11	2.39	280.7	8.6	13.4	1.5	1.1	1	1.3	0.846154	99.0909	83.8462	4.33333	0.3	10.25	109	0	1	1	1	2	3	3	1
00840026	0	1	0	1	1	70	8	28	0	0	1	0	0	0	0	1	0	23.293	161	68	1.19	3.71	1.33	1.75	246	6.4	8.67	0.8	2.7	1	1.5	1.8	46.2963	83.3333	5	0.3	26.62	125	0	1	1	1	6	3	3	1
00829980	0	1	0	1	1	65	16	8	1	1	0	0	0	0	0	1	1	23.447	184	95	1.15	4.86	1.54	2.86	362.2	6.2	8.41	2.3	3	1	3.7	0.810811	74.6667	60.5405	9.25	0.4	12.15	224	0	1	1	1	7	4	3	1
795665	0	1	0	1	0	56	12	5	0	0	0	0	0	0	0	0	0	23.329	151	81	4.98	4.84	1.03	2.18	165.9	6	6.68	4.2	3	1	3.5	0.857143	52.3333	44.8571	7	0.5	41.23	157	0	1	1	1	13	3	3	1
00851624	0	1	0	1	0	74	15	48	1	1	1	1	0	0	0	0	0	23.524	165	100	1.3	3.21	0.91	1.54	255	7	8.67	0.5	3.4	1	2.1	1.61905	75.2941	121.905	4.2	0.5	25.85	256	0	2	2	2	10	4	3	1
00820390	0	1	0	1	1	80	6	72	1	0	1	1	0	0	1	0	0	23.292	134	74	1.74	4.52	1.2	2.91	580	5.9	18.97	1.1	4.5	2	2.2	2.04545	32.4444	66.3636	3.14286	0.7	3.88	146	1	1	2	2	3	4	3	1
00806397	0	0	0	1	0	65	15	24	1	1	0	0	0	0	0	0	0	23.485	171	89	2.3	5.54	1	2.35	315	7.1	15.75	1.1	4.6	2	2.2	2.09091	47.8261	100	5.5	0.4	60.27	220	0	2	2	2	4	3	3	1
00853101	0	1	0	1	1	91	8	6	1	1	0	0	0	0	0	1	1	23.464	150	93	5.5	6.23	0.71	3.85	462.6	6.2	10.33	0.5	4.6	2	4.1	1.12195	31.3043	35.122	8.2	0.5	20.31	144	0	2	2	2	15	5	4	1
796463	0	1	0	1	1	55	11	96	0	0	0	0	0	0	0	1	1	23.504	154	81	2.48	5.59	0.86	3.6	381.5	5.9	15.9	2.1	4.8	2	2.3	2.08696	43.125	90	3.83333	0.6	79.86	207	0	2	2	2	5	3	3	1
789766	1	0	1	1	1	78	25	24	1	1	1	1	0	0	0	0	0	23.438	171	88	0.96	4.49	1.25	2.69	288	6.9	9.42	0.5	5.2	2	2.9	1.7931	31.5385	56.5517	7.25	0.4	65.68	164	0	2	2	2	10	5	3	1
00850039	0	1	0	1	0	90	9	48	1	1	1	1	0	0	1	0	0	23.55	116	70	1.61	4.74	0.86	3.01	274	8.2	13.65	1	6.1	3	2.1	2.90476	47.541	138.095	3	0.7	24.54	290	0	2	2	2	8	4	3	1
805998	0	1	0	1	1	69	12	96	1	1	0	0	0	0	0	1	1	23.437	154	85	0.88	6.6	2.11	3.43	234.8	9.3	6.43	1.5	6.2	3	1.2	5.16667	27.2581	140.833	3	0.4	65.77	169	0	2	2	2	8	4	3	1
792211	0	1	0	1	1	64	16	8	1	1	0	0	0	0	0	1	1	23.418	187	90	2.41	5.56	0.98	3.78	363.8	6.3	21.28	18.9	7.1	3	2	3.55	34.6479	123	2.85714	0.7	10.64	246	0	1	1	1	12	4	3	1
800711	0	1	0	1	1	55	10	24	1	1	0	0	0	0	0	0	0	23.376	157	106	1.57	5.63	1.21	3.59	305.2	6.4	11.94	2.4	8.1	3	1.1	7.36364	32.0988	236.364	3.66667	0.3	25.75	260	0	1	1	1	1	3	3	1
806916	0	1	0	1	1	51	12	7	1	1	0	0	0	0	0	0	0	23.305	140	85	1.47	4.13	1.58	2.01	192.8	6	10	3.1	8.6	3	0.8	10.75	25.9302	278.75	4	0.2	35.78	223	0	1	1	1	10	4	3	1
793765	0	0	1	0	1	69	52	6.5	1	1	0	0	0	0	0	0	0	23.315	141	102	1.7	5.28	1.12	3.35	432	5.8	12.43	14.2	9.7	3	1	9.7	16.8041	163	1.66667	0.6	28.64	163	0	1	1	1	35	4	4	1
00815356	0	1	0	1	1	80	32	30	1	1	0	0	0	0	1	0	0	23.359	169	75	1.01	4.12	1.39	2.11	237	5.7	23.33	6	6.6	3	1.3	5.07692	25.1515	127.692	2.16667	0.6	117.4	166	0	2	2	2	1	5	4	1
800413	0	1	0	1	0	70	17	11	1	1	1	1	0	0	1	0	0	23.44	184	109	0.75	4.52	1.46	2.54	197	5.2	20.35	1.2	6.6	3	2.1	3.14286	35.1515	110.476	7	0.3	4.55	232	0	2	2	2	6	3	4	1
791740	0	1	0	1	1	76	15	6	1	1	1	0	0	0	0	0	0	23.321	152	78	1.27	3.57	1.38	2.74	391.4	5.3	22.09	8.9	6.7	3	1	6.7	21.791	146	3.33333	0.3	37.13	146	0	0	2	2	6	4	3	1
00825010	0	1	0	1	0	76	17	96	0	0	0	0	0	0	0	1	0	23.355	149	74	1.02	3.97	1.42	2.15	356.3	5.5	14.66	5.68443	7	3	0.7	10	46.5714	465.714	2.33333	0.3	32.03	326	0	2	2	2	4	5	3	1
00829320	0	1	0	1	1	78	53	6	1	1	1	1	0	0	0	0	0	23.517	149	82	1.84	5.18	0.95	3.08	351.2	10.4	16.1	3.87	7.2	3	1.3	5.53846	26.6667	147.692	2.16667	0.6	87.06	192	0	2	2	2	19	4	3	1
00831781	0	1	0	1	0	77	9	46	1	0	0	0	0	0	0	0	0	23.278	114	69	1.14	5.03	1.45	3.03	267.3	7.1	8.56	0.5	7.9	3	1.3	6.07692	21.1392	128.462	6.5	0.2	41.55	167	0	2	2	2	1	4	3	1
00857157	0	1	0	1	1	65	12	54	1	1	1	1	1	1	1	1	1	23.353	182	79	1.63	5.78	1.43	3.66	313.8	6	26.8	2.8	8.5	3	0.8	10.625	25.6471	272.5	1.14286	0.7	21.2	218	0	2	2	2	3	3	3	1
00820551	0	1	0	1	1	83	15	24	0	0	1	1	1	1	0	0	0	23.519	127	77	1.03	3.68	1.16	2.04	351.7	5	12.22	0.5	3.2	1	1.3	2.46154	53.125	130.769	3.25	0.4	17.41	170	0	3	3	2	6	4	3	1
00829093	0	1	0	1	0	79	11	144	1	1	0	0	0	0	0	0	0	23.522	156	72	0.76	4.63	1.37	2.76	416.5	6.8	16.1266	0.9	3.8	1	2.1	1.80952	36.3158	65.7143	5.25	0.4	33.2	138	0	3	3	2	5	4	3	1
00858105	1	1	0	1	1	70	4	24	0	0	0	0	0	0	0	1	1	23.36	148	84	4.54	5.41	0.76	3.04	309	9.2	10.56	2	4.1	1	1.4	2.92857	38.2927	112.143	4.66667	0.3	#NULL!	157	0	3	3	2	5	4	3	1
00847032	0	1	0	1	0	73	17	9	1	1	1	1	0	0	1	0	0	23.402	172	91	1.17	4.69	1.72	2.53	141	6.9	7.12	3.91596	4.3	2	1.3	3.30769	46.9767	155.385	4.33333	0.3	15.07	202	0	3	3	2	8	4	3	1
00852279	0	1	0	1	0	88	25	2	1	1	1	1	0	0	0	0	0	23.426	177	89	4.07	5.38	0.98	2.16	235	5.7	14.79	0.8	4.7	2	1.1	4.27273	51.2766	219.091	3.66667	0.3	46.63	241	0	3	3	2	20	4	3	1
00812316	0	1	0	1	0	60	5	5	0	0	0	0	0	0	0	1	0	23.301	123	61	2.03	5.49	0.94	3.68	283.5	6	26.53	1.4	4.9	2	1.5	3.26667	36.3265	118.667	2.14286	0.7	22.66	178	1	2	3	2	6	4	3	1
795032	0	1	0	1	1	46	8	96	1	1	0	0	0	0	1	1	1	23.299	145	71	0.62	4.13		2.45	278.8	5.26597	28.02	1.5	5.1	2	1.7	3	38.8235	116.471	3.4	0.5	5.21	198	0	3	3	2	1	5	3	1
00848268	0	1	0	1	0	73	16	8	1	1	1	1	0	0	1	0	0	23.35	148	78	1.34	6.72	1.5	4.38	234.3	8.9	10.07	1.5	5.7	2	2.4	2.375	31.4035	74.5833	6	0.4	111.99	179	0	3	3	2	7	4	3	1
00833027	0	1	0	1	1	78	16	72	0	1	0	0	1	1	1	1	0	23.388	187	91	1.6	5.67	1.35	3.88	482.7	6	13.86	0.2	3.3	1	2.1	1.57143	56.9697	89.5238	7	0.3	17.38	188	0	4	4	3	8	4	3	1
00829665	0	1	0	1	1	82	11	15	1	1	1	1	0	0	0	0	0	23.544	135	74	1.03	4.02	0.82	2.5	245.7	7.7	7.79	0.9	4.3	2	0.9	4.77778	47.6744	227.778	4.5	0.2	21.89	205	2	2	4	3	6	4	3	1
800730	0	1	0	1	1	68	13	24	1	1	1	1	0	0	0	1	1	23.311	158	89	1.47	4.01	1.61	1.8	164	8.7	9.46	0.5	5.9	2	2.1	2.80952	36.9492	103.81	4.2	0.5	29.72	218	0	4	4	3	6	3	3	1
803335	0	1	0	1	0	88	15	120	0	0	0	0	0	0	0	1	0	23.557	175	98	1.83	4.83	0.86	2.9	215	6	14.88	9.1	6.1	3	2.7	2.25926	27.8689	62.963	6.75	0.4	38.85	170	0	4	4	3	7	4	3	1
00806934	0	1	0	1	0	81	11	4.5	1	1	1	1	0	0	0	0	0	23.552	224	105	2.06	5.15	0.97	3.4	348.5	9.9	8.24	1.7	3	1	3.2	0.9375	69.6667	65.3125	5.33333	0.6	45.81	209	0	6	6	3	8	3	3	1
00853022	0	1	0	1	1	82	10	24	1	1	1	1	1	0	1	1	1	23.547	141	77	1.66	3.45	0.59	2.03	514.3	5.7	9.27	10.3	2.4	1	1.1	2.18182	76.25	166.364	5.5	0.2	18.62	183	0	7	7	3	4	4	3	1
00846451	0	1	0	1	0	71	9	5	1	0	1	0	0	0	1	0	0	23.27	147	91	1.28	4.5	1.53	2.29	207	6.8	22.36	3.4	5.3	2	1.8	2.94444	33.3962	98.3333	3	0.6	30.73	177	0	7	7	3	15	4	3	1
00832749	0	0	1	1	0	75	11	96	1	1	0	0	0	0	0	0	0	23.449	173	73	2.25	5.25	1.1	3.45	404	8.2	9.28	4.4	6.4	3	1.9	3.36842	15.625	52.6316	3.8	0.5	50.92	100	0	3	3	2	6	3	3	1
00850030	0	1	0	1	0	65	14	24	1	1	0	0	0	0	0	0	0	30.42	150	90	0.68	3.17	1.25	1.54	390	7.4	17.46	17.3	6.5	3	1.6	4.0625	40.3077	163.75	3.2	0.5	28.42	262	0	3	3	2	2	4	3	1
00851165	0	1	0	1	1	60	9	24	0	0	0	0	0	0	1	1	1	23.309	137	86	5.09	3.73	0.74	1.16	200.6	6.19987	12.95	0.5	6.5	3	0.9	7.22222	28.1538	203.333	2.25	0.4	36.75	183	0	3	3	2	1	4	3	1
00823546	0	1	0	1	0	81	15	20	1	0	1	0	0	0	0	0	0	23.521	168	80	1.87	5.74	1.54	3.5	444.1	6.1	13.36	4.5	7	3	2.6	2.69231	14.2857	38.4615	4.33333	0.6	46.17	100	0	3	3	2	5	4	3	1
804515	0	1	0	1	0	81	14	8	1	1	1	1	0	0	1	0	0	23.453	145	86	0.92	3.95	1.14	2.24	205.9	7.2	27.93	0.2	7.3	3	1.3	5.61538	21.9178	123.077	3.25	0.4	45.88	160	1	2	3	2	11	4	3	1
00813716	0	1	0	1	0	63	9	2	0	0	0	0	0	0	0	0	0	23.381	143	107	1.2	4.25	1.16	2.3	392.3	5.9	17.36	9.1	8.5	3	1.6	5.3125	32.1176	170.625	2.66667	0.6	87.37	273	1	2	3	2	19	5	3	1
00855600	0	1	0	1	1	50	13	18	1	0	0	0	0	0	0	0	0	23.39	214	89	2.35663	5.89793	1.07591	2.60342	266	12.9	6.36	5.2	8.7	3	1.6	5.4375	21.8391	118.75	2.66667	0.6	100.72	190	0	3	3	2	15	5	4	1
801168	0	1	0	1	0	76	9	6	1	1	0	0	1	1	1	0	0	23.385	191	75	0.98	4.07	1.15	2.27	317	6.9	43.97	45.5	6.6	3	1.7	3.88235	21.5152	83.5294	2.125	0.8	44.89	142	0	4	4	3	0	5	6	1
00812022	0	1	0	1	0	74	15	24	1	1	1	1	0	0	0	0	0	23.545	185	96	0.99	4.09	1.44	1.99	178	5.5	10.76	1.1	7.3	3	0.8	9.125	55.0685	502.5	2.66667	0.3	10.9	402	0	4	4	3	5	4	3	1
00819318	0	0	1	1	0	83	19	28	1	1	1	1	1	0	0	0	0	23.439	165	75	2.54	6.13	1.65	3.61	299	6.5	5.97	1.6	7.6	3	2.6	2.92308	29.6053	86.5385	4.33333	0.6	66.55	225	0	4	4	3	12	5	4	1
00827066	0	1	0	1	1	63	13	6	1	1	0	0	0	0	0	1	1	23.403	149	82	0.65	2.44	0.76	1.35	362.3	6.4	12.31	0.5	8.3	3	2.4	3.45833	17.2289	59.5833	4.8	0.5	122.2	143	0	4	4	3	21	5	4	1
00810056	0	1	0	1	0	75	8	6	1	1	1	1	0	0	0	0	0	23.436	145	69	1.43	4.32	1.34	2.42	185	8.1	10.15	0.5	8.9	3	0.8	11.125	25.9551	288.75	2.66667	0.3	15.75	231	0	4	4	3	1	4	4	1
00825416	0	1	0	1	1	70	14	21	1	1	1	1	1	1	1	1	1	23.531	137	62	1.09	4.35	0.98	2.58	388.7	5.2	11.09	6	8.9	3	1	8.9	24.4944	218	2	0.5	64.66	218	0	4	4	3	11	4	3	1
00816447	0	1	0	1	1	85	9	24	1	1	0	0	0	0	0	0	0	23.389	162	82	1.07	2.5	0.96	1.08	289.7	8	11.43	0.5	9.2	3	1.5	6.13333	31.5217	193.333	3	0.5	38.45	290	0	4	4	3	4	3	4	1
00828445	0	1	0	1	0	78	14	168	1	1	1	1	0	0	0	0	0	23.333	157	69	0.92	3.45	1.25	1.69	187.3	6.7	30.3024	1.2	9.5	3	1.1	8.63636	15.8947	137.273	3.66667	0.3	28.86	151	0	4	4	3	2	4	5	1
00846436	0	1	0	1	1	56	20	4	1	1	0	0	0	0	0	1	0	23.334	174	101	0.58	2.66	1.11	0.95	407.6	5.8	27.29	1	9.9	3	0.7	14.1429	22.8283	322.857	2.33333	0.3	58.02	226	0	4	4	3	1	4	4	1
00814946	0	1	0	1	1	70	11	16	0	0	1	1	0	0	0	1	1	23.548	151	74	2.13	4.24	0.65	2.45	414	8.4	16.8	-1.85755	10	3	1	10	15.6	156	2.5	0.4	35.99	156	0	4	4	3	5	4	3	1
798376	0	1	0	1	1	78	11	7	1	1	1	1	1	1	1	1	1	23.558	193	89	1.46	4.09	0.85	2.34	321.8	11.2	11.73	7	10.3	3	1.2	8.58333	17.2816	148.333	4	0.3	21.03	178	0	4	4	3	4	4	4	1
00854524	0	1	0	1	1	78	15	144	1	1	0	0	0	0	0	1	0	23.411	158	56	1.39	2.51	0.59	1.36	430.1	5.7	15.75	0.8	7	3	4.4	1.59091	29	46.1364	8.8	0.5	43.97	203	1	4	5	3	0	4	3	1
00829979	0	1	0	1	1	74	8	9	1	1	0	0	0	0	1	1	1	23.556	139	95	1.76	5.19	0.83	3.1	636.5	7	19.82	30.6	7.6	3	2	3.8	23.4211	89	4	0.5	8.75	178	0	5	5	3	2	3	3	1
00844927	0	0	1	1	0	75	16	24	1	1	0	0	0	0	1	0	0	23.484	132	76	1.14	4.72	1.06	2.75	370.3	5.9	12.76	34.5	7.9	3	2.4	3.29167	24.1772	79.5833	6	0.4	18.9	191	1	4	5	3	8	4	3	1
00854505	0	1	0	1	1	68	13	72	1	1	0	0	0	0	0	0	0	23.54	164	87	0.9	3.99	0.98	2.09	204	9	17.35	2.8	8.1	3	0.7	11.5714	29.2593	338.571	1.4	0.5	13.07	237	0	5	5	3	4	4	4	1
799894	0	1	0	1	1	67	9	13	1	1	1	1	0	0	0	0	0	23.553	167	103	2.32	5.36	0.57	3.56	339	9.1	11.54	5	9.4	3	1.8	5.22222	19.7872	103.333	3.6	0.5	61.06	186	1	4	5	3	10	4	4	1
00849916	0	1	0	1	0	87	13	15	1	1	1	1	0	0	0	0	0	23.283	181	74	1.65	6.29	1.15	4.18	366.9	6.7	12.79	0.5	10.3	3	1.5	6.86667	10.1942	70	5	0.3	25.16	105	0	5	5	3	8	4	4	1
00813837	0	1	0	1	1	71	20	3	1	1	0	0	0	0	1	0	0	23.451	174	85	1.51	4.95	1.18	3	293	6.3	12.26	1.8	11.4	3	1.8	6.33333	15.2632	96.6667	4.5	0.4	61.66	174	1	4	5	3	10	4	5	1
790291	0	1	0	1	1	56	12	24	1	1	0	0	0	0	1	0	0	23.269	119	65	1.74	7.5	1.42	5.36	243.9	5.5	11.39	0.499	7.2	3	0.8	9	38.8889	350	8	0.1	58.76	280	0	6	6	3	11	4	3	1
792003	0	1	0	0	1	82	15	24	1	1	0	0	0	0	0	1	1	23.529	178	89	1.99	4.78	0.89	2.76	118	11.5	13.6117	1	8.5	3	1.2	7.08333	23.1765	164.167	4	0.3	42.74	197	0	6	6	3	11	5	4	1
00810524	0	1	0	1	1	75	32	1	1	1	0	0	0	0	0	1	1	23.501	183	100	1.45	3.68	0.6	2.28	229	8.7	10.7	4.32295	8.8	3	1.7	5.17647	16.9318	87.6471	3.4	0.5	80.13	149	2	5	7	3	9	4	4	1
793922	0	1	0	1	1	78	10	168	1	1	0	0	0	0	1	1	1	23.527	180	80	1.43	5.92	0.95	4.05	361.3	6.4	15.94	2.4	9	3	0.6	15	26.5556	398.333	0.857143	0.7	38.99	239	4	3	7	3	7	4	4	1
800603	0	1	0	1	1	61	8	24	1	1	1	1	0	0	0	1	0	23.272	149	83	1.8	3.62	1.08	1.76	271.6	5.1	1.09	0.3	10.3	3	1.4	7.35714	14.3689	105.714	3.5	0.4	10.8	148	1	6	7	3	11	4	3	1
00830294	0	1	0	1	1	74	17	10	1	1	0	0	0	0	0	1	1	23.52	158	86	3.98058	5.16725	1.27416	1.78201	433.698	5.61355	13.79	45.4	10.9	3	0.6	18.1667	16.9725	308.333	1.5	0.4	96.82	185	4	4	8	3	14	4	3	1
00851577	0	1	0	1	0	84	4	21	1	1	0	0	0	0	0	0	0	23.268	176	83	0.86	5.47	1.98	2.94	362.1	5.5	19.09	0.5	2	1	1.2	1.66667	69	115	4	0.3	5.24	138	0	1	1	1	0	0	0	0
00842750	0	1	0	1	0	73	11	5	1	1	0	0	0	1	0	0	0	23.349	159	81	0.61	3.14	1.66	1.1	284.1	5.3	12.05	0.6	2.2	1	1.7	1.29412	52.2727	67.6471	5.66667	0.3	17.13	115	0	1	1	1	1	1	0	0
794985	0	1	0	1	0	76	20	4	1	1	0	0	0	0	0	0	0	23.406	161	89	0.89	3.44	1.8	1.37	135	5.9	46.2	0.8	2.3	1	1.1	2.09091	86.087	180	5.5	0.2	54.73	198	0	1	1	1	11	4	2	0
00849995	0	1	0	1	0	81	9	8	1	1	0	0	0	0	0	0	0	23.414	154	65	0.92	5.95	2.12	3.3	145.5	6	10.07	0.5	2.3	1	1.8	1.27778	60.8696	77.7778	4.5	0.4	21.69	140	0	1	1	1	5	0	0	0
00857501	0	1	0	1	1	67	3	72	0	0	0	0	0	0	0	1	0	23.3	120	75	0.95	4.11	0.9	2.65	236.5	5.8	13.97	1.1	2.3	1	2.2	1.04545	64.3478	67.2727	7.33333	0.3	53.51	148	0	1	1	1	1	0	0	0
00839233	0	1	0	1	1	61	8	168	0	0	0	0	0	0	0	0	0	23.47	152	98	0.55	4.68	1.48	2.65	294	5.1	12.32	0.89194	2.8	1	1.4	2	60	120	4.66667	0.3	9.58	168	0	1	1	1	2	2	0	0
793886	0	1	0	1	1	72	12	7	1	1	0	0	0	0	0	0	1	23.461	168	85	1.46	4.33	0.86	2.42	215.3	7.5	10.92	1.8	3	1	0.7	4.28571	47.6667	204.286	3.5	0.2	94.43	143	0	1	1	1	3	1	1	0
00816690	0	1	0	1	0	80	12	10	1	1	0	0	0	0	0	0	0	23.382	157	78	1.5	5.46	1.44	3.44	217.4	5.3	16.74	0.5	3	1	0.6	5	35	175	2	0.3	57.73	105	0	1	1	1	6	3	0	0
00846454	0	1	0	1	0	66	18	12	1	1	0	0	0	0	0	0	0	23.383	169	89	0.95	3.71	0.86	2.09	298.4	6.7	10.94	19.8	3.1	1	0.6	5.16667	62.5806	323.333	3	0.2	43.91	194	0	1	1	1	4	3	1	0
798109	0	1	0	1	0	75	6	8	0	0	1	1	0	0	0	0	0	23.297	131	82	2.57	3.84	0.72	2.26	293	9.2	10.45	0.9	3.1	1	1.2	2.58333	40.6452	105	6	0.2	23.62	126	0	1	1	1	1	1	0	0
00824745	0	1	0	1	1	65	7	7	1	1	0	0	0	0	0	1	1	23.555	150	80	1.44	3.71	1.18	1.98	415.3	5.6	12.6	0.9	3.1	1	1.1	2.81818	45.4839	128.182	3.66667	0.3	3.83	141	0	1	1	1	1	1	0	0
00833807	0	0	1	1	1	70	12	72	1	1	0	0	1	1	0	1	1	23.543	124	73	0.61	2.95	1.2	1.07	6.2	5.3	14.5	4.7	3.2	1	0.7	4.57143	61.25	280	1.4	0.5	17.82	196	1	0	1	1	3	1	1	0
00822432	0	1	0	1	1	72	11	16	1	0	0	0	0	0	0	0	0	23.285	152	79	1.33	4.64	1.13	2.81	166	11.7	9.53	0.3	3.2	1	1.4	2.28571	67.5	154.286	4.66667	0.3	18.11	216	0	1	1	1	4	2	0	0
00820734	0	0	1	1	1	58	7	120	0	1	0	0	0	0	0	0	0	23.457	134	78	2.21	4.9	0.68	3.1	429	6.2	11.96	0.5	3.2	1	1.3	2.46154	94.375	232.308	3.25	0.4	23.64	302	0	1	1	1	2	1	0	0
00848324	0	1	0	1	0	69	12	36	1	1	1	1	0	0	0	0	0	23.565	146	85	1.92	6.34	1.42	4.01	227	10.8	8.93	4.2	3.3	1	2.6	1.26923	60.6061	76.9231	13	0.2	19.25	200	0	1	1	1	6	4	2	0
00844546	0	0	1	1	0	80	10	3	0	0	0	0	0	0	0	0	0	23.394	116	76	0.61	2.59	0.67	0.76	373.8	5.9	14.13	0.8	3.5	1	4.3	0.813953	42.2857	34.4186	8.6	0.5	43.15	148	0	1	1	1	5	3	2	0
00856400	0	1	0	1	0	79	20	9	1	1	0	0	0	0	1	0	0	23.566	185	97	0.6	4.53	1.26	2.37	273	5.8	13.78	0.3	3.6	1	2.1	1.71429	61.3889	105.238	5.25	0.4	71.89	221	0	1	1	1	7	3	2	0
793385	0	1	0	1	0	45	17	8	1	1	0	0	0	0	0	0	0	23.421	161	100	0.84	5.74	1.61	3.9	190.5	5.6	6.97	0.5	3.6	1	2.2	1.63636	107.5	175.909	5.5	0.4	39.91	387	0	1	1	1	8	4	2	0
00851356	1	1	0	1	1	48	13	32	0	0	0	0	0	0	0	1	0	23.295	119	66	1.99	3.04	0.66	1.68	352	5.5	11.26	0.4	3.6	1	2.4	1.5	36.3889	54.5833	8	0.3	13.98	131	0	1	1	1	3	1	1	0
00855353	0	1	0	1	0	63	11	24	1	1	0	0	0	0	0	0	0	23.307	155	85	2.24	4.21	0.94	2.44	223.8	7.8	8.94	0.8	3.7	1	2.8	1.32143	44.8649	59.2857	9.33333	0.3	14.5	166	0	1	1	1	0	4	2	0
00827343	0	1	0	1	0	52	10	48	1	1	0	0	0	0	0	0	0	23.274	153	75	2.6	3.65	0.82	1.83	257.1	6	16.08	0.499	3.7	1	3.4	1.08824	44.0541	47.9412	6.8	0.5	11.52	163	0	1	1	1	2	0	0	0
00826927	0	1	0	1	1	72	12	4.5	1	1	0	0	0	0	0	0	0	23.507	145	78	1.99	3.05	0.49	1.52	280	7.6	13.69	2.2	3.8	1	2.6	1.46154	45.5263	66.5385	6.5	0.4	31.17	173	0	1	1	1	10	4	2	0
00829169	0	1	0	1	0	77	8	48	1	0	0	0	0	0	1	0	0	23.37	159	77	0.99	4.19	1.51	1.97	192	5.9	13.57	0.5	3.9	1	1.2	3.25	67.6923	220	3	0.4	5.07	264	0	1	1	1	4	2	1	0
800448	0	1	0	1	0	65	10	2	0	0	0	0	0	0	0	0	0	23.326	147	73	0.87	4.98	1.52	2.92	272	5.7	7.26	1.7	3.9	1	1.8	2.16667	36.6667	79.4444	6	0.3	18.79	143	0	1	1	1	0	0	0	0
00822177	0	1	0	1	0	42	16	72	1	0	0	0	0	0	0	0	0	23.271	210	100	1.1	3.04	1.21	1.38	289.8	5.5	14.4	0.3	3.9	1	1.1	3.54545	51.2821	181.818	5.5	0.2	31	200	0	1	1	1	1	3	0	0
792036	0	1	0	1	1	64	10	24	1	1	0	0	0	0	0	0	0	23.541	146	89	1.22	4.35	0.61	2.88	476.9	6.2	14.6	0.5	3.9	1	1.9	2.05263	56.1538	115.263	4.75	0.4	40.63	219	0	1	1	1	0	0	0	0
794558	0	1	0	1	1	71	10	96	0	0	0	0	0	0	0	1	0	23.472	134	70	2.39	4.55	0.81	2.44	432	6.1	16.78	1.3	3.9	1	2.4	1.625	36.4103	59.1667	4.8	0.5	6.16	142	0	1	1	1	0	1	0	0
00849725	0	0	0	1	1	49	13	96	1	1	0	0	0	0	1	1	1	23.409	207	111	1	3.44	1.25	1.66	359.9	6.4	13.02	1.1	4	1	1.5	2.66667	33.25	88.6667	7.5	0.2	13.88	133	0	1	1	1	2	1	1	0
00819171	0	1	0	1	1	70	13	16	1	1	0	0	0	0	0	0	0	23.351	148	88	1.37	3.32	0.92	1.78	352	5.7	10.03	1.5	4.1	1	1.4	2.92857	51.9512	152.143	4.66667	0.3	14.3	213	0	1	1	1	4	1	0	0
00832983	0	1	0	1	1	78	11	72	1	1	1	0	0	0	0	1	0	23.502	143	73	1.63	5.37	0.58	3.51	222	6.7	13.83	1.1	4.1	1	1.4	2.92857	34.1463	100	2.8	0.5	42.16	140	0	1	1	1	0	0	0	0
00816577	0	1	0	1	1	73	11	10	1	1	1	0	1	1	0	1	1	23.412	172	85	1.25	4.25	0.73	2.81	237.4	8.6	16.71	3.3	4.2	1	2.2	1.90909	41.6667	79.5455	7.33333	0.3	7.6	175	0	1	1	1	2	2	1	0
00849944	0	1	0	1	1	61	14	22	1	1	0	0	0	0	0	1	1	23.367	163	91	1.03	4.34	1.22	2.68	445.6	5.9	17.07	3.8	4.3	2	2.1	2.04762	49.3023	100.952	5.25	0.4	19.77	212	0	1	1	1	1	1	0	0
00851891	0	1	0	1	1	56	8	72	1	1	0	0	0	0	0	1	0	23.306	168	107	0.74	3.95	1.14	2.22	282	5.3	10.46	0.1	4.3	2	2.9	1.48276	43.2558	64.1379	5.8	0.5	5.22	186	0	1	1	1	0	0	0	0
00809699	0	1	0	1	0	78	10	5	1	1	0	0	0	0	0	0	0	23.469	137	57	1.56	3.79	0.79	1.97	521.4	5.4	15.75	3.2	4.3	2	0.9	4.77778	24.8837	118.889	3	0.3	28.36	107	0	1	1	1	2	1	0	0
00839978	0	1	0	1	0	58	11	24	1	1	0	1	1	1	1	0	0	23.341	147	88	1.32159	3.61852	1.75499	3.09555	461.294	6.2	6.61	1.4	4.4	2	1.5	2.93333	47.5	139.333	7.5	0.2	16.69	209	0	1	1	1	0	1	0	0
00809882	0	1	0	1	0	93	10	3.5	1	1	0	0	1	1	0	0	0	23.404	133	66	2.19	5.08	1.12	3.23	6.9	6.9	9.52	4.9	4.4	2	2.3	1.91304	41.8182	80	7.66667	0.3	18.03	184	0	1	1	1	12	1	0	0
00854885	0	1	0	1	1	58	14	10	1	1	0	0	0	0	0	1	0	23.532	155	105	2.21	5.74	1.03	3.43	418.7	6	15.11	1.1	4.5	2	1.2	3.75	31.5556	118.333	2.4	0.5	17.03	142	0	1	1	1	2	1	1	0
798099	0	1	0	1	0	75	13	120	1	1	0	0	0	0	0	0	0	23.325	154	74	1.33	5.17	1.25	3.19	228	5.6	9.51	0.5	4.6	2	0.9	5.11111	32.3913	165.556	3	0.3	8.37	149	0	1	1	1	0	1	0	0
00807811	0	1	0	1	1	58	8	48	0	1	0	1	0	0	0	1	1	23.468	133	93	2.95	4.65	0.87	2.34	135	5.8	7.45	0.5	4.7	2	1.7	2.76471	21.0638	58.2353	4.25	0.4	7.46	99	0	1	1	1	0	1	0	0
802932	0	1	0	1	1	74	7	12	1	1	1	1	0	0	0	1	0	23.467	182	86	0.64	3.76	1.05	2.24	500.4	6.2	22.93	4	4.7	2	1.3	3.61538	47.4468	171.538	3.25	0.4	12.02	223	0	1	1	1	1	1	0	0
00846001	0	1	0	1	0	69	11	44	0	0	1	1	0	0	0	0	0	23.448	186	101	1.38	5.5	0.92	3.91	186.1	8.9	5.31	2.3	4.8	2	1.3	3.69231	36.0417	133.077	13	0.1	44.33	173	0	1	1	1	0	1	0	0
00858498	0	1	0	1	1	66	10	7	1	1	1	1	0	0	0	1	0	23.455	170	90	4.79	4.92	0.8	2.41	237.5	8.8	13.79	1.6	4.9	2	3.4	1.44118	28.9796	41.7647	6.8	0.5	15.55	142	0	1	1	1	4	2	0	0
00851001	0	1	0	1	0	74	11	24	1	1	0	0	0	0	0	0	0	23.433	175	83	1.29	5.85	1.37	3.19	549	6.1	10.51	2.1	5	2	1.3	3.84615	44.6	171.538	3.25	0.4	53.55	223	0	1	1	1	7	2	1	0
00837428	0	1	0	1	1	68	4	10	1	1	0	0	0	0	0	1	0	23.308	121	66	1.32	3.38	0.82	1.93	367.6	6.2	10.78	0.4	5.1	2	2.5	2.04	53.3333	108.8	4.16667	0.6	22.13	272	0	1	1	1	1	0	0	0
00844836	0	1	0	1	0	54	13	12	1	0	0	0	0	0	0	0	0	23.525	166	106	0.81	4.91	0.97	3.13	188	5.6	7.02	0.5	5.1	2	0.6	8.5	56.6667	481.667	3	0.2	10.31	289	0	1	1	1	3	1	0	0
794359	0	1	0	1	1	68	13	24	1	1	0	0	0	0	0	1	1	23.456	160	85	2	4.53	0.74	2.8	335.1	6.1	10.3789	1.6	5.2	2	1.7	3.05882	22.8846	70	5.66667	0.3	14.72	119	0	1	1	1	2	1	1	0
00835892	0	1	0	1	1	73	9	72	1	1	0	0	0	0	0	1	1	23.371	145	80	1.25	4.01	1.38	1.78	250	6.3	10.24	4.22819	5.2	2	1.3	4	32.3077	129.231	2.16667	0.6	64.16	168	0	1	1	1	2	1	0	0
00848499	0	1	0	1	1	63	10	48	1	1	0	0	0	0	0	0	0	23.384	125	74	1.44	6.31	1.05	4.05	454.2	5.9	10.6	2.8	5.3	2	1.3	4.07692	38.4906	156.923	2.6	0.5	13.56	204	0	1	1	1	5	3	2	0
796017	0	1	0	1	1	64	12	15	0	0	0	0	0	0	0	0	0	23.377	180	82	1.15	5.95	1.26	3.93	305	7.5	10.13	0.5	5.4	2	1.4	3.85714	40.7407	157.143	7	0.2	15.52	220	0	1	1	1	1	1	0	0
00856656	0	1	0	1	1	54	16	72	1	1	0	0	0	0	0	1	1	23.344	160	92	2.27	5.71	1.7	3.16	388	6.1	11.84	5.37786	5.4	2	1.4	3.85714	32.037	123.571	1.75	0.8	13.45	173	0	1	1	1	0	3	2	0
794344	0	1	0	1	1	57	9	48	0	1	0	0	0	0	0	1	1	23.493	156	84	1.5	2.2	0.35	1.11	678	5.8	14.69	2.9	5.4	2	1.6	3.375	35.1852	118.75	2.66667	0.6	10.23	190	0	1	1	1	2	1	0	0
00821705	0	1	0	1	1	50	12	48	1	1	0	0	0	0	0	0	0	23.425	167	110	4.43	5.17	0.86	2.75	541.7	5.4	10.49	3.6	5.5	2	3.4	1.61765	44	71.1765	6.8	0.5	21.65	242	0	1	1	1	3	1	0	0
00833580	0	1	0	1	1	67	17	24	1	1	0	0	0	0	0	1	1	23.559	151	76	1.32	4.95	0.73	3.27	390	5.9	22.07	0.5	5.5	2	1.8	3.05556	24.7273	75.5556	3	0.6	33.84	136	1	0	1	1	4	2	0	0
00817262	0	1	0	1	1	55	13	5	0	0	0	0	0	0	0	1	1	23.462	152	85	1.6	3.88	0.77	2.21	398.3	6.3	13.86	2.6	5.6	2	2.7	2.07407	35.3571	73.3333	6.75	0.4	20.42	198	0	1	1	1	0	1	0	0
00854462	0	1	0	1	1	73	8	168	1	1	1	1	0	0	0	1	1	23.365	144	75	1.91	4.7	0.9	2.91	280	6.8	8.7	10	5.9	2	1.2	4.91667	36.2712	178.333	1.71429	0.7	10.96	214	0	1	1	1	0	1	1	0
800563	0	0	0	1	0	70	8	72	1	1	1	1	0	0	0	1	0	23.304	169	82	2.34	5.74	1.06	3.47	396.3	7	17.77	2	6	3	1.1	5.45455	35.5	193.636	2.75	0.4	23.82	213	0	1	1	1	2	2	1	0
00854426	0	1	0	1	1	42	10	8	1	1	0	0	0	0	0	1	1	23.487	164	79	2.39	4.81	0.68	2.85	391.4	6	9.1	1.7	6	3	3.7	1.62162	42	68.1081	7.4	0.5	32.64	252	0	1	1	1	0	2	1	0
00850846	0	1	0	1	1	72	10	20	1	1	1	1	0	0	0	0	1	23.342	180	90	0.88	4.64	1.65	2.5	415.821	9.3	8.34	0.9	6	3	1.4	4.28571	37.1667	159.286	7	0.2	19.77	223	0	1	1	1	2	2	1	0
00807811	0	1	0	1	1	57	17	48	0	0	0	0	0	0	1	0	0	23.368	148	85	1.29	2.94	1	1.34	348	5.9	31.87	7.415	6.3	3	1.1	5.72727	#NULL!	#NULL!	2.2	0.5	58.77	#NULL!	0	1	1	1	2	1	0	0
00856822	0	1	0	1	1	55	16	8	1	1	0	0	0	0	0	0	0	23.399	160	80	1.17	4.01	1.2	2.28	195.3	7.3	7.63	19	1.5	1	2.9	0.517241	107.333	55.5172	5.8	0.5	22.38	161	0	2	2	2	4	1	0	0
00817799	0	1	0	1	0	60	12	120	1	1	1	0	0	0	0	0	0	23.331	171	94	4.22	4.1	0.72	1.8	339.1	6.8	13.15	1.4	2.1	1	2.3	0.913043	98.5714	90	11.5	0.2	10.41	207	0	2	2	2	5	3	1	0
00812990	0	1	0	1	1	66	14	24	0	0	1	1	0	0	0	1	1	23.303	125	79	1.74	3.78	0.58	2.32	482	5.3	12.81	0.5	2.3	1	1.6	1.4375	80.4348	115.625	5.33333	0.3	21.94	185	0	2	2	2	3	1	0	0
800306	0	1	0	1	0	67	11	4	1	1	1	0	0	0	0	0	0	23.422	135	76	1.8	4.34	0.69	2.76	467.7	6.5	17.14	17.1	2.7	1	1.3	2.07692	51.8519	107.692	3.25	0.4	21	140	0	2	2	2	0	1	0	0
00831475	0	1	0	1	1	59	9	7	1	1	0	0	0	0	0	1	1	23.475	189	108	1.29	3.48	1.1	1.67	313.4	7.9	11.31	1.7	2.8	1	2.1	1.33333	81.4286	108.571	5.25	0.4	14.1	228	0	2	2	2	8	1	0	0
00810700	0	1	0	1	1	73	14	144	1	1	1	1	0	0	0	0	0	23.441	175	80	1.39	4.96	1.33	2.82	249	5.5	10.39	2.2	2.8	1	2.1	1.33333	57.8571	77.1429	10.5	0.2	50.95	162	0	2	2	2	1	1	0	0
00836550	0	1	0	1	1	71	8	6	1	1	1	1	0	0	0	1	1	23.498	127	88	0.98	3.88	0.88	2.28	312.8	5.7	10.78	1.2	3	1	1.8	1.66667	51.6667	86.1111	9	0.2	11.74	155	0	2	2	2	3	2	0	0
00851230	0	1	0	1	1	67	14	16	0	0	0	0	0	0	0	1	1	23.442	164	107	1.01	2.71	1.01	1.11	199	5.8	11.87	2.2	3	1	2.1	1.42857	69	98.5714	5.25	0.4	50.93	207	1	1	2	2	3	2	0	0
797439	0	1	0	1	1	65	8	24	1	1	1	1	0	0	1	0	1	23.287	165	98	1.53	4.42	0.9	3.18	332	6.8	10.03	-0.272277	3.4	1	1.4	2.42857	90.5882	220	4.66667	0.3	31.1	308	0	2	2	2	2	0	0	0
795624	0	1	0	1	1	58	15	5	1	1	1	1	0	0	0	0	0	23.347	134	75	1.58	4.53	0.97	2.81	189.6	10	7.96	0.9	3.5	1	1.1	3.18182	61.1429	194.545	2.75	0.4	66.98	214	0	2	2	2	0	1	1	0
00853843	0	1	0	1	1	67	12	4	0	0	0	0	0	0	0	1	1	23.563	153	73	1.48	5.64	1.65	2.91	126	6.4	8.36	1.2	3.5	1	2.5	1.4	62.2857	87.2	8.33333	0.3	9.75	218	0	2	2	2	1	1	1	0
00828411	0	1	0	1	1	54	11	6	1	1	0	0	0	0	0	1	0	23.395	178	85	1.86	3.98	1.02	2.69	510	5.9	19.2	1.2	3.7	1	1.8	2.05556	64.5946	132.778	4.5	0.4	73.02	239	0	2	2	2	4	4	2	0
00806064	0	1	0	1	1	67	7	144	1	1	0	0	0	0	0	1	1	23.302	154	71	1	3.12	1.58	1.29	253.6	7.2	7.05	0.5	3.7	1	0.9	4.11111	73.5135	302.222	3	0.3	19.63	272	0	2	2	2	0	0	0	0
00858841	0	1	0	1	0	73	10	8	1	1	0	0	0	0	0	0	0	23.509	139	79	1.3	3.74	0.93	2.26	311	5.7	7.29	2.5	3.8	1	1.8	2.11111	40.2632	85	3.6	0.5	11.32	153	0	2	2	2	2	1	1	0
00853014	0	1	0	1	1	46	17	14	1	0	1	0	0	0	0	1	0	23.562	142	78	0.94	3.14	1.05	1.64	289	6.4	11.99	0.5	3.8	1	1.8	2.11111	83.9474	177.222	6	0.3	10.16	319	1	1	2	2	3	2	1	0
800900	0	1	0	1	0	59	7	44	1	0	0	0	1	1	1	1	0	23.289	162	83	2.66	4.92	1.34	2.39	420.048	9.5	8.52	3.5	3.8	1	1.3	2.92308	40.7895	119.231	6.5	0.2	43.23	155	0	2	2	2	3	1	0	0
00818527	0	1	0	1	0	63	8	72	1	1	1	1	0	0	0	0	0	23.282	149	94	1.13	4.12	0.75	2.68	220	5.7	16.76	0.5	3.9	1	1	3.9	47.1795	184	1.66667	0.6	27.45	184	0	2	2	2	1	1	0	0
00833121	0	1	0	1	0	66	10	11	1	1	0	0	0	0	1	1	1	23.316	147	82	0.76	4.36	1.45	2.34	447.3	5.4	21.04	0.2	3.9	1	1.9	2.05263	41.2821	84.7368	4.75	0.4	7.76	161	0	2	2	2	1	0	0	0
799154	0	1	0	1	1	53	8	8	1	1	0	0	0	0	0	1	1	23.512	199	103	0.86	4.92	1.39	2.96	212	9.6	11.6	3.2	3.9	1	0.6	6.5	44.8718	291.667	2	0.3	12.15	175	0	2	2	2	0	0	0	0
00858998	0	1	0	1	1	59	10	96	1	1	1	1	0	0	0	0	1	23.561	170	90	1.89	6.36	0.81	4.18	488	5.7	15.41	10.5	4.1	1	2.2	1.86364	50	93.1818	5.5	0.4	28.11	205	1	1	2	2	4	1	0	0
798637	0	1	0	1	0	77	7	96	1	1	1	1	0	0	0	0	0	23.379	166	105	0.75	5.02	0.95	3.18	267.7	5.7	10.0337	6.6	4.3	2	2.6	1.65385	72.5581	120	8.66667	0.3	25.42	312	0	2	2	2	0	1	1	0
789383	0	1	0	1	1	63	13	96	1	1	0	0	0	0	0	1	0	23.473	91	47	1.22	5.13	1.76	2.65	196	11.2	9.67	0.5	4.4	2	3	1.46667	30.9091	45.3333	7.5	0.4	34.08	136	0	2	2	2	0	1	1	0
00820441	0	1	0	1	0	73	8	4	1	1	0	1	0	0	0	0	0	23.363	148	76	1.62	6.13	1.02	4.21	318.1	5.6	16.07	2.9	4.4	2	2.6	1.69231	22.0455	37.3077	4.33333	0.6	32.68	97	0	2	2	2	0	0	0	0
00857521	0	1	0	1	1	79	14	24	1	1	1	0	0	0	0	0	0	23.534	150	103	0.71	3.84	1.02	2.21	236.7	5.8	8.97	0.5	4.5	2	2.3	1.95652	39.5556	77.3913	4.6	0.5	8.54	178	0	2	2	2	0	1	1	0
00845628	0	1	0	1	1	68	7	144	1	1	1	1	0	0	1	1	1	23.336	164	100	1.12	4.62	1.03	2.98	458.1	6.1	9.87	0.7	4.5	2	4	1.125	18.8889	21.25	8	0.5	19.3	85	0	2	2	2	0	1	0	0
00821912	0	1	0	1	1	71	7	4	1	1	0	0	1	0	1	1	1	23.443	144	71	0.99	4.64	0.88	2.99	407	5.8	8.79	3.6	4.6	2	1.1	4.18182	43.4783	181.818	3.66667	0.3	39.76	200	0	2	2	2	2	1	1	0
00851064	0	1	0	1	1	53	8	10	0	0	0	0	0	0	0	0	1	23.537	157	65	1.37	4.41	0.83	2.51	350	11	12.18	8.4	4.6	2	1.1	4.18182	43.4783	181.818	3.66667	0.3	23.31	200	0	2	2	2	1	0	0	0
00849473	0	1	0	1	1	65	10	17	1	1	1	1	0	0	1	0	0	23.48	165	90	1.94	4.82	1.41	2.4	300	5.7	12.88	2.9	4.6	2	1.3	3.53846	41.5217	146.923	2.6	0.5	16.09	191	0	2	2	2	2	2	0	0
00832565	0	1	0	1	0	66	12	72	1	1	0	0	0	0	0	0	0	23.516	147	85	2.24	4.32	1.05	2.83	299	10.1	7.99	8.9	4.8	2	2.1	2.28571	51.0417	116.667	5.25	0.4	33.01	245	0	2	2	2	1	1	1	0
794554	0	1	0	1	1	46	9	24	1	1	0	0	0	0	0	1	1	23.373	156	92	2.83	3.06	0.65	1.26	334	6.8	11.06	0.5	5	2	1.9	2.63158	39.6	104.211	3.16667	0.6	31.92	198	0	2	2	2	3	1	1	0
00811246	0	1	0	1	1	53	10	120	0	0	1	1	0	0	0	1	1	23.4	165	79	1.7	5.93	2	3.68	209	6.2	11.02	1.4	5	2	1.1	4.54545	48.8	221.818	5.5	0.2	26.86	244	0	2	2	2	2	1	1	0
00852229	0	1	0	1	1	69	12	16	1	1	0	0	0	0	1	0	0	23.491	177	100	1.7	4.55	1.09	2.44	330.4	5.8	10.93	0.7	5	2	2.2	2.27273	33.6	76.3636	4.4	0.5	8.42	168	1	1	2	2	7	2	1	0
799308	0	1	0	1	1	90	5	9	1	1	1	1	0	0	0	0	0	23.542	190	98	1.26	3.69	1.17	1.66	222	6.1	11.17	0.5	5	2	2.1	2.38095	46.2	110	5.25	0.4	14.79	231	1	1	2	2	4	3	0	0
793896	0	1	0	1	1	75	6	168	1	1	0	0	0	0	0	0	0	23.38	161	76	1.03	3.55	1.14	1.87	294	9	11.68	0.9	5.2	2	1.4	3.71429	48.2692	179.286	2.33333	0.6	15.42	251	0	2	2	2	1	3	2	0
794121	0	1	0	1	1	56	7	48	0	0	1	0	0	0	0	1	1	23.291	161	58	1.11	3.53	0.49	2.24	400.046	5.6	27.13	86.5	5.2	2	0.7	7.42857	29.0385	215.714	2.33333	0.3	23.97	151	0	2	2	2	4	1	0	0
00815829	0	1	0	1	0	68	9	168	1	1	0	0	0	0	1	0	0	23.366	138	92	1.09	3.22	0.88	1.92	306	5.9	19.17	0.5	5.3	2	1.2	4.41667	45.8491	202.5	2	0.6	48.44	243	0	2	2	2	2	1	1	0
00823242	0	1	0	1	0	64	17	48	1	1	1	1	0	0	0	0	0	23.479	161	90	1.97	7.25	1.33	4.99	414	5.7	16.97	5.8	5.3	2	0.9	5.88889	49.8113	293.333	4.5	0.2	17.26	264	0	2	2	2	1	1	1	0
797987	0	1	0	1	0	77	11	31	1	1	1	0	0	0	0	1	1	23.375	170	100	1.17	3.84	1.24	1.9	177	7.3	8.12	0.5	5.4	2	3.3	1.63636	#NULL!	#NULL!	4.71429	0.7	#NULL!	#NULL!	0	2	2	2	2	3	2	0
00853209	0	1	0	1	1	75	18	48	1	1	0	0	0	0	1	1	1	23.284	135	80	1.07	4.35	1.07	2.6	385	10.8	13.2	0.5	5.5	2	0.7	7.85714	56.3636	442.857	1.4	0.5	37.84	310	0	2	2	2	3	1	1	0
00816585	0	1	0	1	1	67	8	24	0	0	0	1	0	0	0	1	0	23.396	189	97	1.11	6.49	1.02	4.86	214	9.3	8.62	0.5	5.6	2	2.7	2.07407	41.6071	86.2963	3.85714	0.7	75.27	233	0	2	2	2	1	1	1	0
00838395	0	0	1	1	1	73	9	144	1	1	1	1	0	0	1	1	1	23.568	119	71	1.92	6.13	1.39	3.46	393.4	6	5.64	4.4	5.7	2	1.8	3.16667	22.1053	70	4.5	0.4	10.57	126	0	2	2	2	1	1	1	0
00842891	0	1	0	1	1	71	10	96	1	1	1	1	0	0	0	0	0	23.536	180	70	1.07	4.52	1.06	2.62	449.4	6	24.65	0.5	5.8	2	1.1	5.27273	51.8966	273.636	2.75	0.4	43.18	301	0	2	2	2	0	1	1	0
00815405	0	1	0	1	1	45	13	24	1	1	0	0	0	0	0	1	1	23.43	190	111	89	4.45	1.19	2.29	188	5.8	13.55	31.4	5.9	2	0.8	7.375	37.2881	275	0.727273	1.1	7.14	220	0	2	2	2	1	1	1	0
00809854	0	1	0	1	0	78	10	168	1	1	1	1	0	0	0	0	0	23.423	132	87	2.14	5.16	0.81	3.42	268	10.7	8.62	0.5	6.1	3	0.2	30.5	41.3115	1260	0.0327869	6.1	18.27	252	0	2	2	2	0	1	1	0
00811455	0	1	0	1	0	74	12	22	1	1	1	0	0	0	0	0	0	23.332	170	63	2.22	3.92	0.87	2.19	456.1	10	14.22	1.2	6.2	3	2.8	2.21429	24.0323	53.2143	4	0.7	29.4	149	0	2	2	2	3	4	2	0
800675	0	1	0	1	1	73	7	24	1	1	0	0	0	0	0	1	1	23.369	150	89	0.91	4.31	1.32	2.54	259.6	7.2	7.98	0.5	6.2	3	1.6	3.875	37.9032	146.875	4	0.4	34.99	235	0	2	2	2	5	2	2	0
00855640	0	1	0	1	1	76	8	12	1	1	0	0	0	0	0	1	0	23.452	135	107	2.98	4.44	0.72	2.56	476	5.9	9.45881	2.8	6.2	3	2.1	2.95238	45.4839	134.286	5.25	0.4	17.18	282	0	2	2	2	2	1	0	0
00856181	0	1	0	1	1	72	9	1.5	0	0	0	0	0	0	0	0	0	23.318	180	95	1.08	3.63	1.18	1.88	117	7.49581	4.15327	6	6.3	3	1.2	5.25	21.9048	115	1.71429	0.7	10.25	138	0	2	2	2	0	1	1	0
00847051	0	1	0	1	0	56	11	24	1	1	0	0	0	0	1	0	0	23.386	165	95	0.85	4.67	1.59	2.74	484.2	5.5	12.28	4.8	6.4	3	1.1	5.81818	31.875	185.455	5.5	0.2	14.72	204	0	1	1	1	4	3	1	0
00857259	0	1	0	1	1	58	15	3.5	1	1	0	0	0	0	0	1	1	23.346	142	88	2.95	4.42	0.68	2.63	597.2	6.2	18.42	0.5	6.7	3	2.3	2.91304	31.791	92.6087	4.6	0.5	49.3	213	0	1	1	1	0	1	0	0
00814777	0	1	0	1	1	56	23	6	1	1	1	1	1	1	1	1	1	23.463	171	78	1.46	4.64	1.43	2.43	228	7.8	9.88	5.6	6.8	3	1.8	3.77778	20.8824	78.8889	4.5	0.4	18.57	142	0	1	1	1	2	1	0	0
794822	0	1	0	1	1	58	8	48	1	1	1	1	0	0	0	1	1	23.417	190	112	2.45	1.66	1.05	5.42	357	9.6	19.08	1.6	7	3	1.8	3.88889	41.8571	162.778	3.6	0.5	11.94	293	0	1	1	1	0	1	1	0
803098	0	1	0	1	1	35	12	48	0	0	0	0	0	0	0	1	1	23.328	127	82	1.33	4.7	1.03	3.12	412.2	5.4	11.79	1.9	7	3	1.5	4.66667	38.4286	179.333	5	0.3	20.1	269	0	1	1	1	0	1	0	0
00846896	0	1	0	1	0	89	5	72	1	1	1	1	0	0	1	0	0	23.407	135	87	1.82	4.63	0.99	2.88	333	6.7	12.65	28.1	7.1	3	2.2	3.22727	38.3099	123.636	4.4	0.5	38.88	272	0	1	1	1	1	2	0	0
00823445	0	1	0	1	0	64	10	8	0	0	0	0	0	0	0	0	0	23.569	125	75	2.34	6.33	0.72	4.04	272.7	6	7.2	2.7	7.3	3	1.9	3.84211	37.2603	143.158	3.8	0.5	28.13	272	0	1	1	1	4	2	1	0
00847929	0	1	0	1	1	54	12	24	1	1	0	0	0	0	0	1	1	23.322	147	93	1.27	3.69	1.16	1.84	342.4	5.5	15.39	1.8	9	3	1.4	6.42857	32.3333	207.857	2.33333	0.6	59.79	291	0	1	1	1	1	2	1	0
791022	0	1	0	1	0	67	9	72	1	1	1	1	0	0	1	0	0	23.335	131	74	4.28	5.5	1.04	2.64	327	10.1	13.87	0.9	6.7	3	2.2	3.04545	15.3731	46.8182	2	1.1	10.15	103	0	2	2	2	2	1	1	0
00854457	0	1	0	1	1	53	12	48	1	1	0	0	0	0	0	1	1	23.428	140	82	2.32	6.07	0.99	4.02	496	6	18.37	18.7	7	3	0.5	14	31.2857	438	1	0.5	35.38	219	0	2	2	2	4	4	2	0
00817670	0	1	0	1	1	59	12	16	0	0	1	1	1	1	0	0	0	23.378	154	83	1.03	5.06	1.46	3.08	304	5.8	9.85	0.5	7.3	3	1.5	4.86667	21.9178	106.667	2.14286	0.7	15.94	160	0	2	2	2	1	1	1	0
00853955	0	1	0	1	0	75	14	3	1	1	1	1	1	1	1	0	0	23.432	180	78	1.72	3.1	0.62	1.49	521	7.2	18.58	16.8	7.7	3	0.9	8.55556	33.7662	288.889	2.25	0.4	17.6	260	0	2	2	2	2	3	1	0
00817895	0	1	0	1	1	60	17	72	1	1	0	0	0	0	0	0	0	23.424	177	70	1.07	5.82	1.65	3.7	439.5	9.4	13.75	0.5	7.8	3	1.2	6.5	22.8205	148.333	4	0.3	8.78	178	0	2	2	2	2	3	1	0
00844627	0	0	1	1	0	68	12	48	0	0	0	0	0	0	0	0	0	23.551	145	94	1.55	3.57	0.89	2.08	403.1	7.8	9.92	0.5	7.8	3	1.9	4.10526	29.6154	121.579	3.16667	0.6	25.6	231	0	2	2	2	1	1	1	0
801056	0	1	0	1	0	67	16	40	1	1	0	0	0	0	0	0	0	23.33	165	91	1.11	3.54	0.96	2.01	206.9	11.3	9.43	2.4	7.9	3	1.8	4.38889	34.8101	152.778	4.5	0.4	99.82	275	0	2	2	2	11	4	2	0
790430	0	1	0	1	1	77	11	144	1	0	1	0	0	0	1	1	0	23.554	186	74	1.98	5.2	0.68	3.38	315	10.8	5.61854	0.4	8.4	3	2	4.2	28.2143	118.5	3.33333	0.6	90.9	237	0	2	2	2	1	2	1	0
00854513	0	1	0	1	0	73	11	24	0	0	0	0	0	0	0	0	0	23.429	150	78	1.25	5.13	1.44	2.69	280.9	6.5	6.15	8.8	8.6	3	2.1	4.09524	29.7674	121.905	4.2	0.5	51.01	256	0	2	2	2	1	1	0	0
00823779	0	1	0	1	1	69	14	14	0	0	0	0	0	0	0	1	0	23.352	184	104	1.03	5.08	1.23	3.27	80.9	7.1118	12.19	23.6	9.9	3	1.2	8.25	29.4949	243.333	1.09091	1.1	17.69	292	0	2	2	2	4	2	2	0
00841694	0	1	0	1	1	60	8	3	1	1	0	0	0	0	0	1	1	23.405	185	70	0.95	4.35	1.55	2.22	257.4	10.8	6.04	0.7	2.3	1	1	2.3	68.2609	157	5	0.2	7.3	157	0	3	3	2	0	1	1	0
798329	0	1	0	1	1	77	9	24	1	1	0	0	1	1	0	0	0	23.526	149	59	0.76	6.34	1.42	4.07	235.5	5.9	7.83	2.6	2.6	1	0.6	4.33333	57.3077	248.333	2	0.3	10.66	149	0	3	3	2	1	1	0	0
00850631	1	1	0	1	0	66	10	168	1	1	1	1	1	0	0	0	0	23.506	123	80	1.83	4.83	1.04	2.73	397	5.8	14.88	4.1	2.8	1	2.2	1.27273	108.214	137.727	7.33333	0.3	6.62	303	0	3	3	2	0	1	0	0
802861	0	1	0	1	1	77	14	5	1	1	1	0	0	0	1	1	0	23.482	138	68	0.89	4.21	1.18	2.24	381	6.8	9.82617	0.5	2.9	1	2.4	1.20833	79.6552	96.25	12	0.2	89.8	231	0	3	3	2	3	1	1	0
00821369	0	1	0	1	0	41	12	48	1	0	0	1	0	0	0	0	0	23.323	147	73	1.52	3.23	0.81	1.68	269.6	5.8	15.19	0.6	3.1	1	1	3.1	99.3548	308	3.33333	0.3	12.05	308	0	3	3	2	3	1	0	0
00853951	0	1	0	1	1	82	6	24	1	1	0	0	0	0	0	0	0	23.313	140	77	0.99	3.08	0.91	1.62	309	6.1	12.04	1.2	3.4	1	2.1	1.61905	93.2353	150.952	5.25	0.4	27.94	317	2	1	3	2	5	3	1	0
00854568	0	1	0	1	1	56	10	35	1	1	0	0	0	0	0	1	1	23.356	177	101	1.44	3.83	0.94	2.16	405	5.4	27.42	1.7	3.4	1	1.8	1.88889	42.0588	79.4444	6	0.3	54.7	143	1	2	3	2	2	1	1	0
00818151	1	1	0	1	1	60	15	168	1	0	0	0	0	0	0	1	0	23.319	118	61	0.86	3.51	1.87	1.48	207	5.8	11.7	0.5	3.6	1	2	1.8	33.3333	60	4	0.5	16.14	120	0	3	3	2	2	4	2	0
00820009	0	1	0	1	1	80	9	10	1	1	1	1	0	0	0	0	0	23.483	133	71	1.02	3.26	1.02	1.61	280	8.1	11.1325	1	3.7	1	1.7	2.17647	34.8649	75.8824	5.66667	0.3	15.17	129	0	3	3	2	5	2	2	0
797081	0	1	0	1	0	72	14	24	1	1	1	1	0	0	0	0	0	23.471	171	70	1.38	3.94	1.05	2.14	274.7	11	14.57	2.3	4	1	1.5	2.66667	54.75	146	3	0.5	66.65	219	0	3	3	2	1	1	0	0
00824414	0	1	0	1	0	76	14	125	1	1	0	0	0	0	0	1	1	23.427	154	76	1.89	5.59	0.98	3.5	448	6.1	11.92	0.5	4.3	2	1.5	2.86667	54.6512	156.667	5	0.3	11.6	235	0	3	3	2	0	1	0	0
792767	0	1	0	1	0	68	9	24	1	1	1	1	0	0	1	0	0	23.511	176	90	2.94	5.03	1.01	3.25	353.1	9.4	10.78	1.7	4.5	2	3.1	1.45161	16.8889	24.5161	6.2	0.5	56.73	76	0	3	3	2	2	1	1	0
791199	0	1	0	1	0	74	19	10	1	0	1	1	0	0	1	0	0	23.398	165	63	1.19	5.37	0.83	3.83	301.6	7.6	11.83	2.2	4.7	2	2.9	1.62069	28.7234	46.5517	7.25	0.4	38.97	135	0	3	3	2	7	3	2	0
00849882	0	1	0	1	0	70	11	48	1	1	0	0	0	0	0	0	0	23.338	124	62	1.69	3.16	1.13	1.38	91	6.8	15.3	51.2	4.8	2	1.7	2.82353	30.8333	87.0588	3.4	0.5	43.4	148	0	3	3	2	0	1	1	0
00803498	0	1	0	1	1	82	11	4	0	0	1	1	0	0	0	0	0	23.387	145	73	1.31	5.85	1.35	3.96	253	8.7	8.44	5.3	4.8	2	1.9	2.52632	25	63.1579	4.75	0.4	39.91	120	0	3	3	2	3	0	0	0
800727	0	1	0	1	0	70	9	24	0	0	0	0	0	0	0	0	0	23.459	168	90	1.89	4.36	0.89	2.54	259	10.3	7.49	1.5	4.9	2	1.6	3.0625	36.9388	113.125	4	0.4	20.5	181	0	3	3	2	2	1	0	0
799908	0	1	0	1	1	57	11	4	1	1	1	1	0	0	0	1	1	23.46	235	132	0.77	5.32	1.21	3.26	413.9	5.9	19.6565	12.5	4.9	2	1.2	4.08333	32.449	132.5	3	0.4	15.76	159	0	3	3	2	1	1	0	0
00806990	0	1	0	1	0	81	15	5	1	1	0	0	0	0	0	0	0	31.14	187	93	1.29	4.09	1.61	1.94	231	7.8	10.97	3.5	5.1	2	1.6	3.1875	22.1569	70.625	4	0.4	46.79	113	0	3	3	2	13	4	2	0
00859003	0	1	0	1	1	76	9	24	1	1	0	0	0	0	0	0	0	23.486	131	76	1.31	3.21	0.82	1.65	240	5.5	13.06	0.9	5.1	2	1.8	2.83333	23.1373	65.5556	2.57143	0.7	7.97	118	1	2	3	2	2	1	1	0
00817850	0	1	0	1	1	70	10	48	0	0	0	0	0	0	0	1	1	23.32	187	81	2.87	6.84	0.94	4.61	319	12.1	9.57	2.6	5.1	2	2.2	2.31818	41.5686	96.3636	5.5	0.4	8.85	212	0	3	3	2	0	0	0	0
00842673	0	1	0	1	1	58	12	13	1	1	1	1	1	1	0	1	1	23.415	158	72	1.49	6.7	1.46	4.37	253.4	6	16.47	1.5	5.3	2	2.9	1.82759	52.0755	95.1724	4.83333	0.6	105.7	276	1	2	3	2	1	1	1	0
00848493	0	1	0	1	0	77	12	96	0	0	1	1	0	0	0	0	0	23.361	157	93	1.73	4.62	1.09	2.82	328	7.2	32.06	0.5	5.4	2	2.3	2.34783	31.4815	73.913	4.6	0.5	15.96	170	2	1	3	2	4	2	2	0
00845722	0	1	0	1	1	76	9	24	1	0	1	1	0	0	0	1	1	23.489	190	119	4.27	4.35	0.73	1.98	278	8.9	11.34	0.5	5.4	2	1.4	3.85714	36.2963	140	2.33333	0.6	31.88	196	0	3	3	2	2	2	1	0
799919	0	1	0	1	1	70	13	96	1	1	0	0	0	0	0	0	0	23.374	156	66	0.73	3.53	0.77	2.09	241.9	8.6	10.52	1.5	5.5	2	1.8	3.05556	42.5455	130	3.6	0.5	5.29	234	0	3	3	2	0	1	1	0
00817770	0	1	0	1	0	70	14	36	1	1	0	0	0	0	1	1	0	23.546	190	120	0.78	4.34	0.96	2.67	343	5.5	21.89	1.9	5.6	2	1.5	3.73333	15.8929	59.3333	2.5	0.6	41.21	89	0	3	3	2	4	4	2	0
00841244	0	1	0	1	1	56	16	29	0	0	1	1	0	0	0	1	1	23.45	145	92	1.06	3.58	0.92	1.87	230	5.5	8.49	1.3	5.6	2	3.1	1.80645	34.6429	62.5806	7.75	0.4	7.16	194	0	3	3	2	3	1	1	0
00856662	0	1	0	1	0	70	15	12	1	0	0	0	0	0	0	0	0	23.327	179	74	1.16	4.78	1.66	2.57	268.3	7.1	12.02	0.5	5.6	2	1	5.6	60.1786	337	3.33333	0.3	57.5	337	0	3	3	2	4	1	0	0
793792	0	1	0	1	1	70	11	16	0	0	1	0	0	0	0	1	0	23.567	170	85	3.02	4.6	0.97	2.24	389	6	18.94	4.5	5.7	2	2.5	2.28	61.7544	140.8	3.57143	0.7	12.24	352	0	3	3	2	2	1	1	0
797098	0	1	0	1	1	54	8	96	1	1	0	0	0	0	1	0	0	23.539	151	70	2.98	5.32	0.73	2.88	294	8.9	23.3415	3.8	5.7	2	3.1	1.83871	34.0351	62.5806	5.16667	0.6	33.83	194	0	3	3	2	1	1	1	0
00824365	0	1	0	1	0	69	10	72	1	1	1	1	0	0	1	0	0	23.514	99	58	1.47	3.34	0.79	1.79	278	7.5	10.4898	15.3	5.7	2	1	5.7	37.5439	214	2	0.5	47.92	214	0	3	3	2	3	1	1	0
798636	0	1	0	1	1	56	7	72	1	1	0	0	0	0	0	1	0	23.5	146	71	1.32	2.4	0.67	0.99	425.7	8.2	12.4	0.7	5.8	2	3.2	1.8125	45.1724	81.875	5.33333	0.6	47.73	262	0	3	3	2	1	1	0	0
00834077	0	1	0	1	1	66	10	96	1	1	0	0	0	0	0	1	1	23.495	141	87	3.33	5.79	0.88	3.32	260	12.8	8.39	0.5	6.3	3	1.8	3.5	27.619	96.6667	4.5	0.4	48	174	0	3	3	2	3	2	2	0
00847547	0	1	0	1	1	67	8	96	1	1	1	1	0	0	0	0	0	23.281	174	82	1.34	4.34	0.78	2.85	615	6.9	23.75	1.3	6.3	3	1.1	5.72727	39.3651	225.455	2.75	0.4	18.09	248	0	3	3	2	4	1	1	0
00809211	0	1	0	1	1	74	13	4	1	1	1	1	0	0	0	1	0	23.348	134	59	0.96	3.99	1.28	2.3	291.9	6	9.33	12.1	1.5	1	0.2	7.5	161.333	1210	0.0434783	4.6	76.45	242	2	2	4	3	1	0	0	0
00814844	0	1	0	1	0	65	7	96	1	1	1	1	1	1	0	0	0	23.286	150	66	1.27	4.75	1.99	2.38	274.7	6.6	13.33	0.5	2.4	1	1.8	1.33333	88.75	118.333	9	0.2	10.06	213	0	4	4	3	0	1	0	0
799590	0	1	0	1	0	68	9	48	1	1	1	1	0	0	0	0	1	23.508	150	91	1.01	3.3	1.14	1.55	211.7	8.1	10.08	0.7	2.5	1	0.9	2.77778	90.4	251.111	4.5	0.2	22.36	226	1	3	4	3	1	1	0	0
791976	0	1	1	1	1	54	12	144	1	1	0	0	0	0	0	1	1	20.76	147	78	1.16	4.31	1	2.56	241.5	12.2	9.92	0.3	2.7	1	1.1	2.45455	92.5926	227.273	3.66667	0.3	58.03	250	0	4	4	3	2	1	0	0
00827956	0	1	0	1	1	65	8	24	1	1	0	0	1	1	1	0	0	23.499	124	77	1.83	5.54	1.06	3.35	271.3	7.3	8.45	1.5	3.1	1	2.3	1.34783	70.6452	95.2174	7.66667	0.3	7.68	219	0	4	4	3	7	2	2	0
00855462	0	1	0	1	1	73	13	168	1	1	0	0	0	0	0	1	1	23.497	135	74	1.44	3.56	0.91	1.95	297	6.3	10.07	0.5	3.3	1	1.8	1.83333	54.2424	99.4444	4.5	0.4	40.38	179	0	4	4	3	1	1	0	0
805936	0	1	0	1	0	93	8	31	0	0	0	0	0	0	0	0	0	23.477	160	85	5.17	4.87	0.89	2.03	496.3	5.9	19.56	4.5	3.6	1	1.5	2.4	41.6667	100	5	0.3	34.32	150	1	3	4	3	1	1	0	0
00852343	0	1	0	1	0	58	5	144	1	1	0	0	0	0	0	0	0	23.31	136	79	1.36	4.94	1.43	2.91	234.7	6.2	13.65	0.5	3.7	1	0.6	6.16667	71.6216	441.667	6	0.1	46.74	265	0	4	4	3	3	1	1	0
00817212	0	1	0	1	1	52	14	72	1	0	0	0	0	0	0	1	1	20.76	138	77	0.94	3.18	1.2	1.64	195	7	12.4328	1.3	3.7	1	1	3.7	62.4324	231	3.33333	0.3	77.94	231	0	4	4	3	2	1	0	0
807053	0	1	0	1	0	67	12	18	1	1	1	1	0	0	1	0	0	23.393	141	102	1.54	3.95	1.47	1.91	342.3	6.1	10.5707	1.7	3.8	1	2.3	1.65217	23.1579	38.2609	5.75	0.4	64.85	88	0	4	4	3	1	1	1	0
00852563	0	0	1	0	0	82	18	8	0	0	0	0	0	0	0	1	0	23.34	120	74	0.97	6.04	1.86	3.73	253.9	12	8.29	0.5	4	1	1.2	3.33333	48	160	2	0.6	133.8	192	0	4	4	3	10	4	2	0
00854531	0	1	0	1	1	74	11	17	0	1	1	1	0	0	0	1	0	23.474	151	91	0.69	4.15	4.41	2.26	293.9	6	7.98	6.1	4.1	1	1.3	3.15385	68.5366	216.154	2.16667	0.6	45.04	281	0	4	4	3	2	1	0	0
00855479	0	1	0	1	0	70	12	48	1	0	0	1	0	1	1	0	0	23.391	160	94	1.13	3.11	0.77	1.71	443	5.7	35.16	11.7	4.1	1	1.7	2.41176	47.561	114.706	5.66667	0.3	18.96	195	1	3	4	3	0	1	0	0
00853478	0	1	0	1	0	72	13	38	1	1	1	1	0	0	0	0	0	23.357	174	94	0.89	3.62	1	2.14	247.5	5.7	28.94	87.6	4.2	1	0.6	7	53.3333	373.333	1.5	0.4	14.83	224	2	2	4	3	1	1	1	0
00830496	0	1	0	1	1	83	21	24	1	1	1	0	1	1	0	1	0	23.288	144	69	3.36	5.23	0.86	2.98	379	6.1	7.94	1.9	4.3	2	2.4	1.79167	19.7674	35.4167	4.8	0.5	16.92	85	0	4	4	3	2	1	1	0
792755	0	1	0	1	1	81	12	6	1	1	1	1	0	0	0	0	0	23.478	148	83	2.57	6.13	0.93	3.53	280	5.9	18.47	0.5	4.6	2	1.9	2.42105	52.6087	127.368	4.75	0.4	48.2	242	0	4	4	3	2	1	1	0
00843819	0	1	0	1	1	71	8	168	0	0	0	0	0	0	0	1	0	23.564	159	99	1.7	4.9	0.85	2.87	302	6.2	9.29	0.7	4.7	2	2.7	1.74074	43.4043	75.5556	9	0.3	26.87	204	0	4	4	3	0	1	1	0
00812592	0	1	0	1	0	76	7	72	1	1	0	0	0	0	0	0	0	23.279	148	95	1.45	4.64	0.92	2.95	332.4	11.7	16.29	0.9	4.7	2	0.6	7.83333	43.8298	343.333	2	0.3	#NULL!	206	0	4	4	3	0	0	0	0
794945	0	1	0	1	1	73	10	26	1	1	0	0	0	0	0	1	0	23.431	151	80	1.51	6.01	1.51	3.67	242.1	8.3	7.28	27.6	5.3	2	2.1	2.52381	25.8491	65.2381	7	0.3	100.6	137	1	3	4	3	0	1	1	0
00839447	0	1	0	1	1	64	14	24	1	1	1	1	0	0	0	0	0	23.416	140	76	1.28	3.6	1.01	2.01	230	8.9	13.84	-0.219023	5.6	2	1.9	2.94737	20.8929	61.5789	3.16667	0.6	44.48	117	0	4	4	3	2	3	1	0
00823394	0	1	0	1	1	71	8	2	0	0	1	1	0	0	0	0	0	23.535	166	79	1.65	4.27	0.85	2.22	203.9	7.2	13.4745	25.3	5.7	2	2.3	2.47826	25.4386	63.0435	4.6	0.5	5.52	145	0	4	4	3	1	1	1	0
00846784	0	1	0	1	0	83	10	24	1	1	1	1	1	1	1	0	0	23.294	180	96	1.4	3.97	0.83	2.58	292	7.9	12.51	41.7	5.7	2	2.9	1.96552	14.2105	27.931	4.83333	0.6	21.06	81	0	4	4	3	1	0	0	0
00858726	0	1	0	1	0	75	10	24	1	1	0	0	1	1	0	0	0	23.413	113	60	1.75	4.41	0.9	2.65	499.2	5.3	15.72	1.2	6.1	3	2.4	2.54167	45.2459	115	4	0.6	8.86	276	1	3	4	3	1	1	1	0
792073	0	1	0	1	1	71	10	168	1	1	0	0	0	0	0	0	1	23.505	139	77	1.18	4.58	1.2	2.66	340.1	7.9	50	3.5	6.1	3	1.2	5.08333	25.2459	128.333	3	0.4	32.06	154	0	4	4	3	1	1	0	0
00832671	0	1	0	1	0	74	8	168	1	1	1	1	0	0	1	0	1	23.446	152	75	0.79	4.06	0.73	2.73	167	10.9	9.17	0.8	6.2	3	1.9	3.26316	24.6774	80.5263	6.33333	0.3	33.19	153	1	3	4	3	0	1	0	0
00822820	0	1	0	1	1	54	10	5	1	1	0	0	0	0	1	0	0	23.549	162	71	2.77	3.78	0.76	2.22	459.3	5.4	12.53	1.3	3.1	1	1.6	1.9375	76.7742	148.75	5.33333	0.3	82.08	238	0	5	5	3	2	1	1	0
00838657	0	1	0	1	0	85	11	7	0	0	1	1	0	0	0	0	0	23.533	195	103	1.48	3.79	0.84	2.01	355.7	5.7	13.02	1.4	3.1	1	2.5	1.24	26.129	32.4	4.16667	0.6	14.49	81	1	4	5	3	2	2	1	0
00855953	0	1	0	1	0	57	5	120	1	1	0	0	0	0	0	0	0	23.317	164	88	0.89	3.62	1	2.14	329.8	5.7	28.94	4.4	3.4	1	0.7	4.85714	66.1765	321.429	3.5	0.2	14.83	225	1	4	5	3	1	1	1	0
00842578	0	1	0	1	1	70	11	9	1	1	1	1	0	0	0	0	0	23.354	174	94	0.64	3.11	1.26	1.52	247.5	5.7	28.94	4.4	3.4	1	0.7	4.85714	56.1765	272.857	3.5	0.2	13.01	191	3	2	5	3	3	1	0	0
00857520	0	1	0	1	1	53	12	168	1	1	0	0	0	0	0	1	1	23.515	180	88	1.58	3.82	0.85	2.18	472.3	5.6	33.44	0.5	3.6	1	1.7	2.11765	66.3889	140.588	8.5	0.2	21.68	239	2	3	5	3	0	2	1	0
00855878	0	1	0	1	1	78	16	72	1	1	0	0	1	1	0	1	0	23.42	133	70	1.96	6.78	1.65	3.99	238	6.8	7.5	0.7	3.6	1	1	3.6	52.2222	188	2.5	0.4	18.47	188	0	5	5	3	8	1	0	0
00821613	0	0	1	1	1	57	13	168	1	1	0	0	0	0	0	1	1	23.51	160	105	3.71	4.92	0.69	2.89	425.1	7.8	7.36	2.3	3.7	1	2.6	1.42308	72.7027	103.462	8.66667	0.3	36.33	269	0	5	5	3	0	1	0	0
00819774	0	1	0	1	1	66	15	48	1	1	0	0	0	0	0	1	1	23.503	139	78	2.18	4.71	1.35	2.54	362.9	5	29.02	0.5	3.7	1	1.4	2.64286	77.5676	205	3.5	0.4	19.97	287	0	5	5	3	3	2	0	0
00851838	0	1	0	1	0	78	8	48	1	1	1	1	0	0	1	0	0	23.494	190	102	1.13	5.17	1.78	2.61	267	5.8	13.85	1.3	5.1	2	2.7	1.88889	39.4118	74.4444	5.4	0.5	35.89	201	4	1	5	3	1	0	0	0
00837043	0	1	0	1	1	55	10	72	1	1	1	1	0	0	1	1	1	23.481	145	54	1.63	6.84	1.11	4.6	219.5	8.9	11.48	1.2	5.6	2	2.5	2.24	27.6786	62	5	0.5	34.59	155	5	0	5	3	0	1	0	0
00850870	0	1	0	1	1	59	12	4	1	1	1	1	0	0	0	1	0	23.518	179	78	2.45	4.9	1.01	2.57	261	8.1	17.73	1.3	5.6	2	2.2	2.54545	33.3929	85	3.66667	0.6	52.95	187	0	5	5	3	3	2	0	0
00839177	0	1	0	1	0	76	15	8	1	1	0	0	0	0	0	0	0	23.392	188	75	4.96	6.72	0.8	3.22	285.3	7.8	15	2.7	3.9	1	2.4	1.625	58.9744	95.8333	12	0.2	7.67	230	2	4	6	3	2	0	0	0
804398	0	1	0	1	0	70	11	24	1	1	1	1	0	0	0	0	0	23.56	135	77	2.38	5.19	0.66	3.06	309.2	11.5	22.09	1.8	4.4	2	1.6	2.75	60.2273	165.625	8	0.2	10	265	0	6	6	3	6	2	0	0
794585	0	1	0	1	1	64	16	19	0	0	1	1	0	0	0	1	0	23.528	160	76	0.8	4.14	1.14	2.32	363.5	7.4	11.24	12.7	4.7	2	3.5	1.34286	38.2979	51.4286	5	0.7	109.2	180	1	5	6	3	8	4	2	0
00850848	0	1	0	1	0	82	6	168	1	1	1	1	0	0	1	0	0	23.496	128	68	0.94	3.85	1.12	1.93	290	6.1	25.1	1	4.7	2	1.3	3.61538	26.1702	94.6154	2.6	0.5	12.74	123	2	4	6	3	5	3	1	0
00845455	0	1	0	1	1	48	9	24	1	1	1	1	0	0	0	0	0	23.314	170	78	2.55	4.7	0.78	2.4	550	8	22.04	14.5	5.5	2	1.2	4.58333	52	238.333	3	0.4	59.89	286	0	6	6	3	3	1	1	0
00852485	0	1	0	1	1	83	10	6	1	1	1	1	0	0	0	0	0	23.454	167	74	1.29	6.78	1.35	4.4	441.9	7.2	10.2	1.6	5.8	2	1.1	5.27273	31.3793	165.455	2.75	0.4	56.47	182	4	2	6	3	4	2	1	0
797533	0	1	0	1	1	60	8	12	1	1	1	1	0	0	0	0	0	23.465	170	80	0.92	4.23	1.69	1.81	194	8.6	32.39	7.5	5.9	2	2.1	2.80952	24.5763	69.0476	3	0.7	31.49	145	0	6	6	3	1	1	0	0
00825971	0	1	0	1	1	59	9	24	1	0	1	1	0	0	0	1	0	23.362	198	81	0.73	4.9	1.55	2.71	596	5.8	35.72	69.4	3.5	1	1.9	1.84211	74.8571	137.895	4.75	0.4	54.02	262	0	7	7	3	1	1	0	0
00857924	0	1	0	1	0	81	13	9	0	0	1	1	0	0	0	0	0	23.29	158	80	1.79	3.6	0.88	2.08	447.6	6	10.02	1.4	3.7	1	1.7	2.17647	57.2973	124.706	5.66667	0.3	16.67	212	3	4	7	3	3	4	2	0
00819651	0	1	0	1	1	71	11	4.5	1	1	0	0	1	1	1	0	0	23.298	167	67	0.94	3.75	0.93	2.15	304	9.8	11.5	3.2	5.1	2	2.5	2.04	33.1373	67.6	6.25	0.4	72.04	169	4	3	7	3	1	4	2	0
00840062	0	1	0	1	1	69	6	8	1	1	1	1	0	0	0	1	0	23.466	113	73	1.37	4	1.17	2.29	414.8	6.3	14.69	5.9	5.8	2	1.8	3.22222	48.9655	157.778	3.6	0.5	10.53	284	2	5	7	3	1	1	0	0
798950	0	1	0	1	0	68	14	6.5	1	0	0	0	0	0	0	0	0	23.538	141	76	1.13	4.44	0.67	1.73	189	5.8	16.2179	4.1	3.1	1	1.1	2.81818	55.8065	157.273	3.66667	0.3	9.32	173	2	6	8	3	5	2	2	0
00835405	0	0	1	1	1	75	16	24	0	0	0	0	0	0	0	0	1	23.401	166	76	0.98	3.38	1.18	1.75	355.2	6.8	19.82	0.9	2.7	1	1.2	2.25	32.5926	73.3333	6	0.2	73.07	88	4	5	9	3	4	2	2	0
790562	0	1	0	1	0	75	12	24	0	0	1	1	0	0	0	0	1	23.358	195	102	2.21	5.32	1.06	3.42	232	13.5	10.18	3.3	6.5	3	1.6	4.0625	33.8462	137.5	3.2	0.5	21.1	220	0	3	3	2	2	1	1	0
00838656	0	0	1	1	0	80	10	22	1	0	0	0	1	1	1	0	0	23.523	132	82	2.33	3.35	0.77	1.59	685.5	5.2	30.5	0.6	6.8	3	1.9	3.57895	35.4412	126.842	2.71429	0.7	9.91	241	0	3	3	2	3	1	1	0
00849734	0	0	1	1	1	55	9	10	1	1	1	1	1	0	1	0	0	23.364	158	86	3.47	4.52	1.93	2.13	262.7	5.5	6.48	0.4	7	3	3.3	2.12121	35.8571	76.0606	5.5	0.6	16.9	251	0	3	3	2	4	1	1	0
00846833	0	1	0	1	0	77	12	168	1	1	1	1	0	0	1	0	0	23.435	178	108	2.05	5.86	0.8	3.62	342.2	9.8	9.33	1.8	7.1	3	1.2	5.91667	33.5211	198.333	4	0.3	8.67	238	0	3	3	2	0	1	0	0
00849229	0	1	0	1	0	61	10	48	1	1	1	0	1	1	1	0	0	23.41	180	78	1.03	4.83	1.6	2.63	201	6.8	12.65	29	7.5	3	0.4	18.75	31.4667	590	1.33333	0.3	37.06	236	1	2	3	2	2	1	0	0
801786	0	1	0	1	1	70	9	48	1	0	0	0	0	0	0	0	0	23.513	179	75	1.53	4.61	0.8	2.96	237.9	11.7	13.9	4.5	8	3	0.9	8.88889	15.875	141.111	3	0.3	8.4	127	1	2	3	2	1	1	1	0
796059	0	1	0	1	0	67	6	24	0	0	0	0	0	0	0	1	1	23.321	137	80	1.34	6.17	1.45	3.84	280.1	5.7	13.96	0.5	8	3	0.9	8.88889	29.25	260	3	0.3	#NULL!	234	0	3	3	2	2	0	0	0
00858886	0	1	0	1	0	44	7	96	1	1	1	1	0	0	0	0	0	23.408	178	104	1.22	3.72	0.91	2.06	534.6	7	15.37	1.5	8.4	3	1.7	4.94118	28.2143	139.412	2.42857	0.7	36.26	237	0	3	3	2	0	0	0	0
00837761	0	1	0	1	0	50	6	24	0	0	0	0	0	0	0	0	0	23.324	153	97	1.61	5.48	1.34	3.27	496	6.2	13.55	7.6	6.6	3	0.9	7.33333	34.0909	250	1.8	0.5	30.2	225	1	3	4	3	0	0	0	0
00831265	0	1	0	1	0	74	9	24	1	1	1	1	0	0	0	0	0	23.445	159	74	1.75	6.31	1.18	4.42	290.7	5.9	7.55	7	6.8	3	2.1	3.2381	29.1176	94.2857	7	0.3	4.47	198	0	4	4	3	2	1	0	0
00819916	0	1	0	1	0	71	11	16	1	1	0	0	0	0	0	0	0	23.49	129	70	0.81	3.37	0.85	1.83	301	5.9	14.62	0.5	6.9	3	1	6.9	31.1594	215	3.33333	0.3	6.91	215	2	2	4	3	1	1	1	0
00842208	0	0	1	1	1	70	10	24	1	1	1	1	1	1	1	1	1	23.476	140	66	2.02	4.29	0.85	2.39	385	7.8	19.46	15	7	3	3	2.33333	20.4286	47.6667	4.28571	0.7	7.71	143	0	4	4	3	2	1	0	0
00820209	0	1	0	1	0	63	12	30	1	1	0	0	0	0	0	0	0	23.458	200	78	0.62	3.42	1.63	1.38	341.2	6.3	14.1	0.8	7.3	3	1.3	5.61538	22.6027	126.923	2.6	0.5	13.42	165	3	1	4	3	6	1	1	0
00857128	0	1	0	1	1	66	15	108	1	1	1	1	0	0	1	1	1	23.397	178	87	1.39	2.95	1.07	1.39	594.3	5.9	22.87	12	7.4	3	1.7	4.35294	15.9459	69.4118	2.42857	0.7	10.61	118	0	4	4	3	2	1	1	0
00851442	0	1	0	1	0	78	11	120	1	0	0	0	0	0	1	0	1	23.339	153	80	1.97	5.79	1.01	3.7	395	7.5	14.03	4.8	7.4	3	2.5	2.96	25.6757	76	8.33333	0.3	40.77	190	0	4	4	3	2	2	1	0
00811390	0	1	0	1	1	74	8	24	1	1	0	0	0	0	0	1	1	23.488	138	58	1.06	3.41	0.91	1.58	253.3	6.6	8.9	24.5	7.8	3	1	7.8	18.5897	145	3.33333	0.3	100.4	145	0	4	4	3	1	1	0	0
00812841	0	1	0	1	1	50	9	125	0	0	0	0	0	0	0	1	1	23.434	160	80	1.34	5.02	0.95	3.12	296.8	7	7.67	0.5	7.9	3	1.4	5.64286	18.481	104.286	4.66667	0.3	96.46	146	0	4	4	3	1	1	0	0
803110	0	1	0	1	0	69	12	11	1	1	1	1	0	1	1	0	0	23.492	152	83	1.74	3.76	0.91	2.05	433	6.5	16.09	0.5	11.8	3	1.2	9.83333	18.5593	182.5	4	0.3	60.4	219	0	4	4	3	3	2	0	0
00843869	0	1	0	1	1	61	14	5	1	1	0	0	1	1	1	0	0	23.53	100	67	2.03	4.64	0.47	3.05	359	8.7744	15.1	58.3	9.7	3	1.2	8.08333	19.2784	155.833	2	0.6	13.77	187	0	5	5	3	1	1	0	0
00851370	0	0	1	1	0	67	5	4.5	1	0	0	0	0	0	0	0	0	23.296	163	95	5.25	6	0.82	3.23	294.9	7.9	10.81	4	8.2	3	3.5	2.34286	23.5366	55.1429	7	0.5	9.78	193	0	7	7	3	5	2	1	0
00845066	0	1	0	1	0	71	11	24	0	0	0	0	0	0	0	0	0	23.372	177	101	0.97	3.61	1.31	1.87	364.9	5.7	10.59	0.5	8	3	1	8	25.125	201	2.5	0.4	36.89	201	4	7	11	3	2	1	0	0

## Sheet: kappa
血管	赵 0：无AS 1 有AS	刘：0 无AS 1 有AS
1	1	1
2	1	1
3	0	0
4	0	0
5	1	1
6	1	0
7	1	1
8	1	1
9	1	1
10	1	1
11	0	0
12	0	0
13	0	0
14	1	0
15	0	0
16	1	1
17	1	1
18	1	1
19	1	1
20	0	0
